# Supplementary material for: Cultural and Contextual Drivers of Triple Burden of Malnutrition among Children in India
Source: Nutrients. 2023 Aug 6;15(15):3478. doi: 10.3390/nu15153478 (PMC10420920; doi:10.3390/nu15153478)
Supplement: Supplementary file 1 [file nutrients-15-03478-s001.zip]

Archive with 1 entries (1 files):
- nutrients-2454246-supplementary.pdf
